# Supplementary material for: Molecular Characterization Revealed the Role of Thaumatin-Like Proteins of Bread Wheat in Stress Response
Source: Front Plant Sci. 2022 Jan 11;12:807448. doi: 10.3389/fpls.2021.807448 (PMC8786798; doi:10.3389/fpls.2021.807448)
Supplement: Supplementary Figure 1 — Multiple sequence alignment of 222 Thaumatin-like proteins (TLPs) of B. distachyon, O. sativa, S. bicolor, T. aestivum, and Z. mays. Conserved cysteine residues are marked with an asterisk. The red dot denotes the REDDD motif. The FF hydrophobic motif is highlighted with a green triangle. The thaumatin signature motif, conserved domain, and amino acids forming the bottom of the acidic cleft are marked with sky blue, red, and brown lines, respectively. [file Data_Sheet_1.ZIP › Supplimentary files/Supplementary file 3.xlsx]

## Sheet: Sheet1
Supplementary file S3: Domain organization of TLP proteins in B. distachyon, O. sativa, S. bicolor, T. aestivum and Z. mays .
Protein	Domain name	Start	End	E-value
Brachypodium distachyon
BdTLP1	Thaumatin	27	232	2.13262e-106
BdTLP2	Thaumatin	29	234	5.63001e-99
BdTLP3	Thaumatin	36	267	2.4324e-109
BdTLP4	Thaumatin	29	245	6.06669e-119
BdTLP5	Thaumatin	29	243	8.0483e-111
BdTLP6	Thaumatin	31	271	5.29654e-118
BdTLP7	Thaumatin	37	263	4.38281e-109
BdTLP8	Thaumatin	29	253	4.40249e-104
BdTLP9	Thaumatin	84	292	4.59538e-114
BdTLP10	Thaumatin	27	174	4.57263e-80
BdTLP11	Thaumatin	29	255	2.21253e-101
BdTLP12	Thaumatin	29	240	4.95516e-85
BdTLP13	Thaumatin	80	306	1.98801e-112
BdTLP14	Thaumatin	41	254	2.22678e-123
BdTLP15	Thaumatin	27	186	5.90566e-50
BdTLP16	Thaumatin	38	200	7.43575e-32
BdTLP17	Thaumatin	28	226	5.23388e-99
BdTLP18	Thaumatin	58	256	8.34327e-100
BdTLP19	Thaumatin	31	227	6.63578e-97
BdTLP20	Thaumatin	20	238	5.31773e-104
BdTLP21	Thaumatin	30	177	3.35076e-71
BdTLP22	Thaumatin	58	278	1.06035e-115
BdTLP23	Thaumatin	31	249	2.04256e-112
BdTLP24	Thaumatin	39	251	2.17966e-109
BdTLP25	Thaumatin	30	268	8.95563e-92
BdTLP26	Thaumatin	32	256	2.69033e-99
Oryza sativa
OsTLP1	Thaumatin	29	247	3.92698e-97
OsTLP2	Thaumatin	72	301	1.19701e-91
OsTLP3	Thaumatin	26	245	7.64419e-91
OsTLP4	Thaumatin	27	267	2.7665e-89
OsTLP5	Thaumatin	76	281	1.71663e-101
OsTLP6	Thaumatin	27	222	9.73214e-66
OsTLP7	Thaumatin	14	219	1.63533e-101
OsTLP8	Thaumatin	58	285	1.2882e-83
OsTLP9	Thaumatin	57	265	3.2826e-91
OsTLP10	Thaumatin	25	131	2.09853e-33
OsTLP11	Thaumatin	26	248	6.31163e-102
OsTLP12	Thaumatin	23	261	7.10816e-80
OsTLP13	Thaumatin	29	249	2.79702e-81
OsTLP14	Thaumatin	32	270	3.49555e-79
OsTLP15	Thaumatin	34	166	1.8993e-38
OsTLP16	Thaumatin	29	161	2.9531e-52
OsTLP17	Thaumatin	25	247	9.40067e-87
OsTLP18	Thaumatin	34	248	5.87361e-93
OsTLP19	Thaumatin	12	244	1.96193e-83
OsTLP20	Thaumatin	33	262	4.05048e-73
OsTLP21	Thaumatin	33	249	2.50621e-72
OsTLP22	Thaumatin	29	177	2.21138e-50
OsTLP23	Thaumatin	27	156	1.73735e-44
OsTLP24	Thaumatin	31	179	5.31429e-50
OsTLP25	Thaumatin	31	182	1.14747e-50
OsTLP26	Thaumatin	27	238	1.20804e-81
OsTLP27	Thaumatin	33	241	1.12571e-86
Sorghum bicolor
SbTLP1	Thaumatin	26	224	4.55325e-54
SbTLP2	Thaumatin	31	231	3.6194e-97
SbTLP3	Thaumatin	49	277	7.20328e-76
SbTLP4	Thaumatin	93	314	4.74788e-89
SbTLP5	Thaumatin	26	247	3.04992e-80
SbTLP6	Thaumatin	27	265	3.63559e-89
SbTLP7	Thaumatin	27	245	2.35573e-87
SbTLP8	Thaumatin	33	269	4.33092e-83
SbTLP9	Thaumatin	30	241	1.06438e-87
SbTLP10	Thaumatin	5	226	1.50108e-77
SbTLP11	Thaumatin	30	173	6.04153e-49
SbTLP12	Thaumatin	30	245	2.87855e-93
SbTLP13	Thaumatin	26	250	8.30686e-81
SbTLP14	Thaumatin	33	247	1.37181e-90
SbTLP15	Thaumatin	30	233	2.20547e-114
SbTLP16	Thaumatin	33	229	5.98988e-85
SbTLP17	Thaumatin	33	251	2.06393e-96
SbTLP18	Thaumatin	47	263	5.10759e-70
SbTLP19	Thaumatin	51	279	3.6683e-77
SbTLP20	Thaumatin	28	231	2.9019e-29
SbTLP21	Thaumatin	36	243	1.66844e-40
SbTLP22	Thaumatin	69	277	1.40837e-91
SbTLP23	Thaumatin	31	243	1.6135e-97
SbTLP24	Thaumatin	34	257	3.74801e-85
SbTLP25	Thaumatin	31	266	5.23499e-84
SbTLP26	Thaumatin	38	176	2.58043e-47
SbTLP27	Thaumatin	34	187	2.43308e-29
SbTLP28	Thaumatin	28	172	8.27057e-41
SbTLP29	Thaumatin	28	167	7.94595e-40
SbTLP30	Thaumatin	25	176	2.74127e-53
SbTLP31	Thaumatin	27	174	1.59296e-44
SbTLP32	Thaumatin	27	176	4.65622e-41
SbTLP33	Thaumatin	27	176	3.08595e-41
SbTLP34	Thaumatin	27	173	1.63451e-43
SbTLP35	Thaumatin	24	174	7.32177e-47
SbTLP36	Thaumatin	35	262	9.69115e-93
SbTLP37	Thaumatin	28	257	1.20389e-91
SbTLP38	Thaumatin	36	260	2.09497e-91
SbTLP39	Thaumatin	25	258	8.33343e-83
Triticum aestivum
TaTLP1-A	Thaumatin	36	259	4.66021e-81
TaTLP1-B	Thaumatin	36	259	3.66581e-81
TaTLP2-A	Thaumatin	36	263	4.69335e-75
TaTLP2-D1	Thaumatin	30	250	1.31854e-77
TaTLP2-B	Thaumatin	30	257	7.55706e-75
TaTLP2-D2	Thaumatin	30	201	6.80456e-60
TaTLP3-A1	Thaumatin	28	176	2.37546e-45
TaTLP3-B	Thaumatin	28	176	1.12562e-46
TaTLP3-A2	Thaumatin	28	176	4.98636e-47
TaTLP3-U	Thaumatin	28	176	4.28323e-47
TaTLP4-A	Thaumatin	25	249	3.79418e-86
TaTLP4-B	Thaumatin	25	249	4.27097e-82
TaTLP4-D	Thaumatin	25	249	2.80553e-81
TaTLP5-D	Thaumatin	120	334	6.67034e-86
TaTLP5-A	Thaumatin	86	300	9.49344e-86
TaTLP5-U	Thaumatin	78	292	2.62312e-85
TaTLP6-A	Thaumatin	30	172	9.70025e-37
TaTLP6-D	Thaumatin	30	172	2.91734e-32
TaTLP6-B	Thaumatin	30	172	5.74607e-36
TaTLP7-B	Thaumatin	29	250	1.73419e-92
TaTLP7-D	Thaumatin	29	252	5.219e-92
TaTLP7-A	Thaumatin	29	251	2.12793e-91
TaTLP8-A	Thaumatin	32	257	2.91802e-89
TaTLP8-D	Thaumatin	32	257	5.68126e-89
TaTLP8-B	Thaumatin	32	257	2.61023e-90
TaTLP9-A	Thaumatin	27	261	1.45258e-85
TaTLP9-D	Thaumatin	27	264	2.83139e-85
TaTLP10-A	Thaumatin	25	243	3.10443e-87
TaTLP10-B	Thaumatin	25	243	3.24553e-87
TaTLP10-D	Thaumatin	25	243	6.93841e-89
TaTLP11-A	Thaumatin	35	251	2.60514e-76
TaTLP11-B	Thaumatin	35	251	1.59494e-76
TaTLP11-D	Thaumatin	35	251	1.3294e-73
TaTLP12-A	Thaumatin	24	229	6.97054e-99
TaTLP12-B	Thaumatin	7	173	7.77113e-78
TaTLP12-D	Thaumatin	30	233	1.88757e-96
TaTLP13-D	Thaumatin	29	235	1.66668e-102
TaTLP14-B3	Thaumatin	100	301	2.05027e-93
TaTLP14-B5	Thaumatin	28	225	1.33209e-92
TaTLP14-B4	Thaumatin	47	248	2.94006e-90
TaTLP14-A2	Thaumatin	25	226	3.66101e-90
TaTLP14-B1	Thaumatin	25	225	2.28948e-93
TaTLP14-B2	Thaumatin	25	226	4.36077e-90
TaTLP14-A1	Thaumatin	28	225	3.10798e-91
TaTLP15-B1	Thaumatin	25	224	1.56741e-89
TaTLP15-B3	Thaumatin	28	228	1.45891e-98
TaTLP15-A	Thaumatin	25	225	4.25828e-99
TaTLP15-B2	Thaumatin	3	165	2.18058e-72
TaTLP16-A	Thaumatin	25	159	2.33174e-44
TaTLP17-A	Thaumatin	26	143	2.98141e-43
TaTLP18-A	Thaumatin	22	200	1.9767e-82
TaTLP18-B	Thaumatin	22	224	2.54229e-100
TaTLP19-A	Thaumatin	26	148	1.08055e-31
TaTLP20-A3	Thaumatin	34	153	6.03764e-30
TaTLP20-A1	Thaumatin	32	153	1.24225e-32
TaTLP20-A6	Thaumatin	32	153	1.28312e-31
TaTLP20-A2	Thaumatin	32	131	1.39803e-16
TaTLP20-A4	Thaumatin	32	153	4.8282e-32
TaTLP20-A5	Thaumatin	32	143	5.40708e-31
TaTLP21-A	Thaumatin	29	145	2.11941e-33
TaTLP22-A	Thaumatin	31	253	2.11341e-81
TaTLP22-B	Thaumatin	26	248	3.01635e-81
TaTLP22-D	Thaumatin	30	252	1.10614e-79
TaTLP23-B	Thaumatin	36	247	1.8109e-87
TaTLP23-A	Thaumatin	36	247	1.57708e-85
TaTLP23-D	Thaumatin	36	249	1.41888e-83
TaTLP24-A	Thaumatin	55	281	6.82041e-82
TaTLP24-B	Thaumatin	54	280	1.83871e-82
TaTLP24-D	Thaumatin	54	280	1.83871e-82
TaTLP25-A	Thaumatin	28	258	7.49018e-89
TaTLP25-D	Thaumatin	28	253	8.31112e-91
TaTLP25-B	Thaumatin	28	261	4.03253e-88
TaTLP26-D	Thaumatin	31	278	3.58105e-83
TaTLP26-B	Thaumatin	32	249	2.66004e-90
TaTLP27-A	Thaumatin	32	241	2.43616e-88
TaTLP27-D	Thaumatin	9	218	1.91142e-85
TaTLP27-B	Thaumatin	32	241	6.65519e-88
TaTLP28-A	Thaumatin	33	259	5.77727e-78
TaTLP28-B	Thaumatin	33	259	1.05486e-73
TaTLP28-D	Thaumatin	32	258	4.06093e-77
TaTLP29-A	Thaumatin	31	242	3.2259e-91
TaTLP29-D	Thaumatin	32	243	1.69154e-91
TaTLP29-B	Thaumatin	32	243	2.76921e-91
TaTLP30-A	Thaumatin	27	246	4.77968e-99
TaTLP30-D	Thaumatin	27	246	6.0138e-99
TaTLP30-B	Thaumatin	27	246	1.15232e-97
TaTLP31-D2	Thaumatin	26	245	1.44527e-81
TaTLP31-D1	Thaumatin	26	244	5.09855e-80
TaTLP31-B	Thaumatin	27	246	4.59024e-82
TaTLP31-A	Thaumatin	23	242	1.75668e-82
TaTLP32-A	Thaumatin	23	173	2.28146e-46
TaTLP32-B	Thaumatin	23	173	1.54341e-46
TaTLP32-D	Thaumatin	23	173	6.12635e-46
Zea mays
ZmTLP1	Thaumatin	28	249	1.21451e-89
ZmTLP2	Thaumatin	43	287	4.38877e-85
ZmTLP3	Thaumatin	26	247	2.88021e-83
ZmTLP4	Thaumatin	31	257	9.04532e-88
ZmTLP5	Thaumatin	23	171	1.23215e-45
ZmTLP6	Thaumatin	28	177	2.16107e-45
ZmTLP7	Thaumatin	28	177	2.16107e-45
ZmTLP8	Thaumatin	28	174	2.87744e-41
ZmTLP9	Thaumatin	31	243	6.12346e-99
ZmTLP10	Thaumatin	44	274	7.8177e-80
ZmTLP11	Thaumatin	26	230	6.66639e-100
ZmTLP13	Thaumatin	46	271	2.13547e-82
ZmTLP12	Thaumatin	61	196	4.41026e-54
ZmTLP14	Thaumatin	28	244	1.71996e-92
ZmTLP15	Thaumatin	24	220	3.06461e-86
ZmTLP16	Nuclear protein 96	221	477	1.07461e-77
ZmTLP16	Thaumatin	96	198	8.47573e-43
ZmTLP17	Thaumatin	34	250	2.34544e-70
ZmTLP18	Thaumatin	34	246	2.51476e-82
ZmTLP19	Thaumatin	31	244	4.07383e-93
ZmTLP20	Nuclear protein 96	166	386	4.29751e-71
ZmTLP20	Thaumatin	42	134	1.40378e-36
ZmTLP21	Thaumatin	27	220	2.35029e-52
ZmTLP22	Thaumatin	26	247	9.67368e-82
ZmTLP23	Thaumatin	30	246	8.3466e-103
ZmTLP24	Thaumatin	30	265	8.27156e-64
ZmTLP25	Nuclear protein 96	183	452	3.09477e-88
ZmTLP25	Thaumatin	58	163	7.20056e-43
ZmTLP26	Thaumatin	26	247	1.19286e-87
ZmTLP27	Thaumatin	3	226	2.62617e-89
ZmTLP28	Thaumatin	34	245	1.25346e-87
ZmTLP29	Thaumatin	24	227	4.0496e-119
ZmTLP30	Thaumatin	26	237	5.95187e-91
ZmTLP31	Thaumatin	26	249	1.89461e-86
ZmTLP32	Thaumatin	24	252	2.82396e-91
ZmTLP33	Nuclear protein 96	274	530	2.26644e-77
ZmTLP33	Thaumatin	149	254	3.71317e-41
ZmTLP34	Thaumatin	29	270	8.59829e-89
ZmTLP35	Thaumatin	29	250	1.36253e-81
ZmTLP36	Thaumatin	33	260	2.06946e-85
ZmTLP37	Thaumatin	47	273	1.76134e-87
