# Supplementary material for: Molecular Characterization Revealed the Role of Thaumatin-Like Proteins of Bread Wheat in Stress Response
Source: Front Plant Sci. 2022 Jan 11;12:807448. doi: 10.3389/fpls.2021.807448 (PMC8786798; doi:10.3389/fpls.2021.807448)
Supplement: Supplementary Figure 1 — Multiple sequence alignment of 222 Thaumatin-like proteins (TLPs) of B. distachyon, O. sativa, S. bicolor, T. aestivum, and Z. mays. Conserved cysteine residues are marked with an asterisk. The red dot denotes the REDDD motif. The FF hydrophobic motif is highlighted with a green triangle. The thaumatin signature motif, conserved domain, and amino acids forming the bottom of the acidic cleft are marked with sky blue, red, and brown lines, respectively. [file Data_Sheet_1.ZIP › Supplimentary files/Supplementary file 5.xlsx]

## Sheet: Sheet1
Supplementary file S5. List of qRT-PCR primers
Gene Name	5'-3'
>TaARF_F	TGATAGGGAACGTGTTGTTGAGGC
>TaARF_R	AGCCAGTCAAGACCCTCGTACAAC
>TaTLP2-B_F	ACAGTCGAAGCGCGTCGGGG
>TaTLP2-B_R	CCCTTGCTCTGGTCCGCGTG
>TaTLP5-D_F	GACCCCGACGAGCGCCAACTGGA
>TaTLP5-D_R	CCACCGGGTTGGCATACTGACCACG
>TaTLP7-D_F	TGGCCGCGTGCAAGAGCGG
>TaTLP7-D_R	AAGATGACCTTGAGCTCGCGCG
>TaTLP9-D_F	AGCTCCACGGGCGGGCCCAAGT
>TaTLP9-D_R	TGGGGCTCCCGTACGCGCCGCT
TaTLP10-D_F	AGCGCCACCGGCACGACGT
TaTLP10-D_R	TAGGCGGTGGGGTGGCAGGTG
TaTLP14-B1_F	AAGTCGTGGCAGCTCAACATGCCA
TaTLP14-B1_R	AGTCCTTGTTTCCGCCCTGGCCAA
TaTLP25-B_F	TGCTCGTCTCAGCCAGCGGTGTG
TaTLP25-B_R	CACTGGCATCGTCCTCGACTCC
TaTLP29-A_F	AGCCATGAGCAGCTTGAGGACGAC
TaTLP29-A_R	GCAAGCACGACGGCCACAGCAATT
